# Supplementary material for: FUCA2 Sustains AKT Signaling and Suppresses Senescence by Antagonizing FUT3‐Mediated ErbB3 Fucosylation in Lung Adenocarcinoma
Source: Adv Sci (Weinh). 2026 Jun 16:e23667. Online ahead of print. doi: 10.1002/advs.202523667 (PMC13335885; doi:10.1002/advs.202523667)
Supplement: Supplementary file 3 — Supporting File 3: advs75694‐sup‐0003‐data.zip. [file ADVS-9999-e23667-s003.zip]

Archive with 2 entries (1 files):
- advs75694-sup-0002-data/
- advs75694-sup-0002-data/Numerical data.xlsx
