# Supplementary material for: FUCA2 Sustains AKT Signaling and Suppresses Senescence by Antagonizing FUT3‐Mediated ErbB3 Fucosylation in Lung Adenocarcinoma
Source: Adv Sci (Weinh). 2026 Jun 16:e23667. Online ahead of print. doi: 10.1002/advs.202523667 (PMC13335885; doi:10.1002/advs.202523667)
Supplement: Supplementary file 3 — Supporting File 3: advs75694‐sup‐0003‐data.zip. [file ADVS-9999-e23667-s003.zip › advs75694-sup-0002-data/Numerical data.xlsx]

## Sheet: fig2
	fig2.a
A549	shCtrl			shFUCA2-1			shFUCA2-2
	3	2	2	90	75	80	70	75	83
	fig2.b
H1299	shCtrl			shFUCA2-1			shFUCA2-2
	8	5	9	85	87	75	70	75	80
fig2.d
A549			shCtrl			shFUCA2-1			shFUCA2-2
	IL6		0.905425	1.2283	0.899171	8.81522	11.3924	11.7127	4.65892	4.43827	3.38697
	IL8		1.05458	1.01162	0.937354	40.7859	41.6429	37.7918	5.06302	5.57896	5.13369
	TNFα		1	1.1	0.98	25.6935	28.1162	24.4766	4.43314	3.41842	5.74908
	CXCL1		1.2805	0.9374	0.8332	19.3376	17.9179	17.5492	7.8717	7.2938	4.7131
	CXCL2		1.0918	0.8104	1.1303	23.1563	15.8162	23.8073	20.7734	18.9834	15.207
	MMP3		1.1594	0.8141	1.0595	709.176	776.047	885.286	320.312	246.14	149.431
H1299			shCtrl			shFUCA2-1			shFUCA2-2
	IL6		1	0.96	1.2	17.2677	14.0744	14.4716	5.42642	5.6	5.1
	IL8		1	1.07923	0.926588	11.2356	11.0809	11.0809	8.39773	6.96441	9.06307
	TNFα		1.06192	0.997694	0.943876	9.04889	10.753	13.4193	5.60963	5.71324	6.56562
	CXCL1		1.0968	0.9033	1.0093	32.074	42.0296	45.0462	37.7045	27.4107	18.9834
	CXCL2		0.8909	1.8834	0.596	123.355	114.299	104.45	16.8343	10.8779	30.5549
	MMP3		1.1567	1.0718	0.8066	4.0746	3.9632	3.7494	2.0898	3.2565	2.6268
fig2.c
A549			G1			S			G2/M
	shCtrl		52.32	45.68	45.64	30.61	38.69	37.41	15.14	12.86	13.58
	shFUCA2-1		66.44	62.07	61.79	11.43	12.37	13.54	18.72	20.54	20.33
	shFUCA2-2		62.4	62.57	65.11	12.37	11.95	12.17	19.31	19.65	18.36
H1299			G1			S			G2/M
	shCtrl		41	39.03	39.24	35.55	37.41	37.99	22.82	21.53	20.13
	shFUCA2-1		32.5	34.39	32.6	44.56	42.62	45.52	17.79	17.99	17.97
	shFUCA2-2		32.62	31.78	30.36	43.04	43.46	44.27	20.29	19.43	17.32
fig2.g
A549			vector+shCtrl						Vector+shFUCA2-1						pLvx-FUCA2(r)+shFUCA2-1
	1		1.15624	1.00432	0.977362	0.979462	0.960559	0.999999	0.918347	1.03087	1.02245	0.976014	1.00306	0.991792	0.916696	1.08253	1.04144	0.867572	0.953912	1.00001
	2		2.1413	2.09335	2.03909	2.28203	2.05414	1.86371	0.991579	1.00025	1.00383	0.995407		0.862465	1.35018	1.3871	1.48416	1.51185	1.18435	1.35137
	3		2.99685	3.99451	3.73057	3.10606	3.28389	3.23909	1.32712	1.28451	1.30008	1.41056	1.37203	1.30339	2.20555	2.25021	2.26807	2.27551	2.39848	2.43033
	4		4.24025	4.60221	4.33687	4.43348	4.8434	4.67152	1.34907	1.34907	1.29804	1.45241	1.39959	1.39704	3.09634	2.99035	2.80249	3.12076	3.13713	3.33661
	5		6.02765	6.82858	7.33138	6.50373	7.33336	7.2742	2.10743	1.99005	1.85175	2.04516	2.23373	2.30697	5.20394	4.97559	5.10867	5.27659	5.35668	5.2352
H1299			vector+shCtrl						Vector+shFUCA2-1						pLvx-FUCA2(r)+shFUCA2-1
	1		1.01927	0.968515	1.05075	0.99812	0.964286	1.00019	1	0.968046	0.961511	0.960058	1.31445	1.00012	1.03206	0.996473	1.03046	0.990061	1.00192	1
	2		2.11278	2.03102	1.91541	1.85667	1.82284	1.88487	1.35221	1.24183	1.32171	1.74945	1.17211	1.14815	1.74489	1.8773	1.8555	1.93405	1.90641
	3		3.7984	4.11513	3.71852	3.65789	3.72791	3.9187	1.80392	2.32498	1.7419	1.59906	1.83587	1.82716	3.00481	3.23277	3.09394	3.07438	2.98301	3.0747
	4		6.16729	5.75893	6.32613	5.37312	5.43186	6.14333	1.9695	2.08787	2.1358	2.37843	2.02469	1.97821	3.80282	3.92626	3.64957	3.55242	4.01283	4.21481
	5		9.52397	9.07472	9.42011	10.235	9.2547	10.055	3.08061	3.19317	3.10893	3.52505	3.48584	3.4488	5.45207	5.74928	5.67073	5.41969	5.82462	5.6438
fig2.h
A549	vector			vector+shFUCA2			pLVX-FUCA2(r)+shFUCA2
	1.03527	0.952638	1.01396	0.063592	0.06164	0.065607	1.83185	1.72106	1.72106
H1299	vector			vector+shFUCA2			pLVX-FUCA2(r)+shFUCA2
	1.09429	0.939523	0.972655	0.106366	0.128355	0.123835	1.87869	1.91745	1.83173
fig2.n
A549	shCtrl			shFUCA2
	0.954856	1.03602	1.00913	0.333766	0.363787	0.3982
H1299	shCtrl			shFUCA2
	1.01693	1.05856	0.924508	0.409973	0.299014	0.357996
fig2.i
A549	14	31.8977	24.6202	20.6584	23.04	19.44	21.4375	7.8125	11.2112	7.8125	14.085	12.152	15.68
	17	108.192	127.792	107.494	79.9533	94.221	56.475	9.375	25.8692	15.575	57.3865	93.775	61.364
	20	202.343	171.958	202.761	184.729	197.96	153.539	16.8175	63.7875	17.408	63.6265	114.376	70.1033
	23	263.274	257.556	274.268	229.217	281.795	213.564	16.8175	70.2709	28.8	92.6757	126.859	78.75
	26	288.718	322.063	294.638	231.572	322.634	236.33	26.95	90.2933	36.98	113.56	134.091	80.1625
	29	410.2	422.203	390.706	282.812	352.943	350.413	42.8655	92.25	57.6	127.662
H1299		shCtrl						shFUCA2
	14	66.5	66.5	31.25	76	68.614	36.75	26.25	18	16.2	12.8	16.2	22.05
	17	105.868	83.6	76	185.744	145.75	97.185	62.7	18	16.2	16.2	22.05	22.05
	20	203.98	142.398	132.5	279.955	297.18	192.763	86.45	22.05	18.05	20	28.75	31.25
	23	311.76	209.925	157.45	381.359	378.25	247.5	116.85	22.05	22.05	24.15	22.05	37.5
	26	369.6	265.6	324.7	433.895	459.795	434.304	197.2	31.25	31.25	61.25	22.05	57.75
	29	542.841	413.746	451.308	582.552	623.624	484.725	223.554	31.25	74.8	94.385	26.45	69.54
fig2.k
A549	shCtrl						shFUCA2
	0.55	0.48	0.37	0.3	0.33	0.35	0.28	0.13	0.09	0.06	0.05	0.03
H2199	shCtrl						shFUCA2
	0.78	0.75	0.6	0.58	0.48	0.45	0.18	0.09	0.07	0.05	0.03	0.03

## Sheet: figS2
figS2.a
A549	shCtrl			shFUCA2-1			shFUCA2-2
	1.04729	0.856584	1.11471	0.0997752	0.099184	0.098569	0.264254	0.239815	0.23488
H1299	shCtrl			shFUCA2-1			shFUCA2-2
	1.13027	0.93088	0.95044	0.131322	0.128623	0.130891	0.249264	0.250649	0.252073
figS2.b
A549			shCtrl						shFUCA2-1						shFUCA2-2
	1		1.00361	1.02337	0.974223	0.998795	1	1	1.00855	0.991207	0.985759	1.01449	1	1	0.931564	1.05028	1.02235	0.99581	1	1
	2		1.95182	2.04144	2.2014	2.09973	2.1	1.8	1.36817	1.48805	1.43214	1.44248	1.5	1.3	1.64944	1.80237	2.03073	1.63994	1.7	1.9
	3		2.9588	2.89954	2.77764	2.84895	2.92074	3.1072	1.43492	1.38155	1.52954	1.41573	1.4717	1.5	2.0852	2.26299	1.87193	2.19372	2.06145	2.30461
	4		4.63936	4.6543	4.16863	4.14262	4.72561	4.73235	1.77932	1.50093	1.6218	1.69016	1.62725	1.7	2.4729	2.52458	2.89665	2.23645	2.54427	2.8736
	5		6.6755	6.21585	6.3946	6.95254	6.57191	7.34666	1.79468	1.9309	1.96062	1.80161	2.2109	2.06861	3.13966	3.25573	3.5662	2.98184	3.11089	3.96857
H1299			shCtrl						shFUCA2-1						shFUCA2-2
	1		1.0607	0.984026	0.978062	0.97721	1	1	0.995458	0.98912	1.00729	1.00813	1	1	0.993796	0.980989	0.9998	1.02542	1	1
	2		1.68562	1.65538	1.5131	1.56805	1.6	1.6	1.72726	1.62586	1.58783	1.75726	1.6	1.65	1.5073	1.58095	1.59296	1.64339	1.6	1.65
	3		2.65857	2.68541	2.62322	2.71736	2.74334	2.8	2.25584	2.25795	2.28795	2.28076	2.25372	2.2	2.59155	2.5043	2.52391	2.45988	2.5075	2.5
	4		4.66241	4.64068	4.63387	4.66667	4.26539	4.84068	2.38344	2.32006	2.484	2.32766	2.39992	2.46752	2.77687	2.84371	2.89574	2.60636	2.94177	2.93016
	5		6.64153	6.54995	6.4426	6.8541	6.9525	6.4738	2.27654	2.40837	2.32386	2.6285	2.30696	2.13288	3.1747	3.39764	3.29278	3.23474	3.42926	3.52411
figS2.e
A549	shCtrl+Vector						shFUCA2+Vector						shCtrl+pLVX-FUCA2(r)						shFUCA2+pLVX-FUCA2(r)
	1.00341	0.969837	0.970709	0.985099	1.08932	0.981611	1.03762	1.01601	0.980669	0.986489	1.00021	0.979006	0.974651	0.996883	0.952419	1.05145	1.0085	1.01608	1.00299	0.975235	1.00213	1.00769	1.0427	0.969257
	1.69983	1.79708	1.82934	2.05654	1.97979	1.8808	1.5502	1.64955	1.65288	1.45541	1.63874	1.59967	1.95334	2.1024	2.09987	2.00539	2.09734	1.93364	1.655	1.68531	1.70239	1.72588	1.67037	1.72289
	2.98364	2.99062	4.95384	3.07827	3.06562	3.11141	2.06444	2.03635	2.14093	2.10351	2.15336	2.29931	3.20033	3.56345	3.26197	3.38576	3.21094	3.45536	2.19897	2.40008	2.44577	2.35013	2.2374	2.24808
	6.04709	6.32705	6.01438	5.82818	5.59793	4.78115	2.22698	2.48098	2.60653	2.35377	2.5159	2.32135	6.07688	6.15772	5.20066	5.26332	5.36285	5.51393	2.61785	2.60547	2.79249	2.84407	2.86499	2.95346
	7.77919	8.01772	8.16599	8.20087	7.73645	8.21657	2.82935	2.52588	2.6402	2.55872	2.6639	2.52214	8.13632	8.08226	7.56883	7.20908	8.3642	7.47586	3.29846	3.2	3.01708	2.80367	3.16012	2.94868
H1299	shCtrl+Vector						shFUCA2+Vector						shCtrl+pLVX-FUCA2(r)						shFUCA2+pLVX-FUCA2(r)
	0.925792	0.911361	1.04818	0.946357	1.07954	1.03513	0.942956	1.00541	1.01819	1.03698	1.06926	0.982373	0.950767	0.987656	1.02224	1.00581	1.0159	1.01763	0.999872	0.940417	0.988346	0.99571	0.975219	1.04085
	1.78831	1.9612	2.06028	2.15019	2.02448	2.13326	1.3857	1.37654	1.21652	1.3712	1.325	1.47536	1.88857	2.01941	1.9805	1.98881	1.99934	2.04794	1.37638	1.44054	1.5989	1.32515	1.3194	1.55279
	2.94935	2.74962	2.64556	2.69801	2.90495	2.40634	1.40125	1.40375	1.41985	1.39098	1.47346	1.35267	2.48139	2.51309	2.98485	2.90761	2.80849	2.60762	1.44618	1.43497	1.38759	1.4132	1.50893	1.46187
	3.89937	4.08309	4.18521	4.17578	4.18105	4.49992	1.64358	1.57696	1.6694	1.57613	1.63248	1.65468	4.05207	4.01057	4.09761	4.02412	4.21519	4.36102	1.8816	1.82141	1.80188	1.86784	1.92483	1.82621
	5.31887	4.88233	5.04579	5.19426	5.19842	5.18372	1.86953	1.94837	1.7882	2.01083	1.82096	1.7907	5.41957	5.24867	5.34752	5.38211	5.34724	5.30631	2.26516	2.30422	2.27733	2.23987	2.342	2.03656
							figS2.f
							A549	shCtrl			shFUCA2-1			shFUCA2-2
								6.81	4.05	4.17	7.58	7.74	8.41	7.24	7	4.79
							H1299	shCtrl			shFUCA2-1			shFUCA2-2
								3.64	3.53	3.31	3.57	3.11	3.28	2.17	2.53	2.53
							figS2.g
							A549	shCtrl			shFUCA2-1			shFUCA2-2
								4.59	3.59	4.3	26.1	27.2	28.6	26.3	24.7	23
							H1299	shCtrl			shFUCA2-1			shFUCA2-2
								1.43	1.51	1.42	16.2	14.1	16.9	11	11.8	11.8
				figS2.h
				A549		shCtrl						shFUCA2
					14	18	21.2	19.8	18.3	18.2	18.5	20.3	19	19	18.5	18	18
					17	18.4	21.4	20	18.5	18.4	18.8	20.7	19.3	19.2	18.8	18.2	18
					20	18.3	21.2	20	19.2	18.8	18.9	20.6	19.2	19.5	19	18.6	18.8
					23	18.2	21.5	20.3	19.1	18.2	18.6	21	19.2	20	19	18.5	19.2
					26	18.7	21.5	21	18.9	18	18.6	21	19.2	20.3	19.7	18.8	18.8
					29	18.9	21.5	20.9	18.9	18.2	19	21.5	19.3	20	20	18.4	18.5
				H1299		shCtrl						shFUCA2
					14	20.5	20.7	19	19.7	18.6	18.8	19.7	18.6	20.2	20.5	20.8	19
					17	21.2	21.4	19.2	20	18.7	19.1	20.2	18.7	20.8	21.2	21.8	19.5
					20	22	21.6	20	20.5	19.1	19.3	20.8	19	21	21.6	22.4	19.6
					23	22.1	22	20.7	21	19.7	20	21.3	19.7	21.4	22	23	20
					26	22.7	22.5	20.6	20.8	19.5	19.6	21.4	20	21.1	23	22.8	20
					29	22.6	23.4	21.1	21.6	20.3	20	22.2	20.5	21.3	22.6	23.2	20

## Sheet: fig3
	fig3.c
	A549			shCtrl			shFUCA2-1			shFUCA2-2
		FUCA2		1.04729	0.856584	1.11471	0.00977516	0.00918399	0.00856896	0.264254	0.239815	0.23488
		p53		0.980801	0.953707	1.06729	1.48949	1.54913	1.30269	1.26408	1.20524	1.18511
		p21		1.04488	0.981686	0.974905	10.1495	9.60199	9.60199	9.16836	8.20591	8.49529
	H1299			shCtrl			shFUCA2-1			shFUCA2-2
		FUCA2		1.13027	0.93088	0.95044	0.131322	0.128623	0.130891	0.249264	0.200649	0.252073
		p27		1.03766	0.904842	1.10928	1.31321	1.27132	1.18859	1.03189	1.3511	1.2005
fig3.e
A549			shCtrl+shCtrl			shFUCA2-1+shCtrl			shFUCA2-2+shCtrl			shCtrl+shp21			shFUCA2-1+shp21			shFUCA2-2+shp21
	FUCA2		1.03766	0.981686	0.981686	0.123411	0.125091	0.119415	0.208034	0.188229	0.198623	1.36604	1.09429	1.16473	0.139281	0.130665	0.157377	0.244194	0.240667	0.24181
	p21		1.11728	1.00695	0.888841	7.88986	9.31787	9.18959	6.54323	6.45315	5.50218	0.232183	0.207809	0.227405	0.668964	0.574349	0.641713	0.389583	0.408952	0.438304
fig3.h
A549			shCtrl+shCtrl			shFUCA2-1+shCtrl			shFUCA2-2+shCtrl			shCtrl+shp53			shFUCA2-1+shp53			shFUCA2-2+shp53
	FUCA2		1.04247	1.04247	0.920188	0.073133	0.0641088	0.0577781	0.0780207	0.0693481	0.0733022	0.795536	0.82932	1.02811	0.190342	0.171546	0.176368	0.123279	0.119908	0.118257
	P53		1.12246	0.905425	0.983957	1.50244	1.38392	1.30271	1.27358	1.10737	1.23708	0.272942	0.278677	0.326842	0.635191	0.551595	0.581686	0.362654	0.317905	0.336031
	P21		1.04006	0.950439	1.01162	8.81524	7.86852	7.9163	7.3956	6.3496	7.04533	0.22324	0.24429	0.269184	1.85469	2.49026	2.10229	0.954842	1.00929	0.954842
fig3.k
H1299			shCtrl+shCtrl			shFUCA2-1+shCtrl			shFUCA2-2+shCtrl			shCtrl+shp27			shFUCA2-1+shp27			shFUCA2-2+shp27
	FUCA2		1.01162	0.97041	1.01866	0.281915	0.230579	0.248847	0.366021	0.353553	0.329877	1.26284	1.14605	1.2283	0.152101	0.149555	0.14095	0.297989	0.300061	0.30425
	p27		1.03766	0.954842	1.00928	1.51321	1.41321	1.38859	1.13189	1.3511	1.4005	0.248847	0.257623	0.247128	0.39961	0.380684	0.437291	0.248847	0.240371	0.261219
fig3.f
A549	shCtrl+shCtrl			shFUCA2-1+shCtrl			shFUCA2-2+shCtrl			shCtrl+shP21			sh FUCA2-1+shP21			sh FUCA2-2+shP21
	2	2.5	3	60	68	63	55	50	40	1	2	2	2	4	7	2	1	2
fig3.i
A549	shCtrl+shCtrl			shFUCA2-1+shCtrl			shFUCA2-2+shCtrl			shP53+shCtrl			shFUCA2-1+shP53			shFUCA2-2+shP53
	4	3	4	81	78	70	60	70	55	1	1	2	7	10	8	6	4	4
fig3.l
H1299	shCtrl+shCtrl			shFUCA2-1+shCtrl			shFUCA2-2+shCtrl			shP53+shCtrl			shFUCA2-1+shP53			shFUCA2-2+shP53
	5	2	4	88	80	90	70	85	78	3	2	3	20	15	13	13	20	10
			fig3.m
			A549			shCtrl			shFUCA2
				0		1	0.999662	0.999617	1.00297	1.00039	1.00009
				5		0.844839	0.803735	0.829462	0.89996	0.976754	0.945537
				10		0.60251	0.592243	0.627774	0.850533	0.931112	0.931342
				20		0.336019	0.332528	0.323642	0.719187	0.852787	0.820852
				40		0.195553	0.196753	0.171995	0.722329	0.80805	0.778232
				60		0.03385	0.035608	0.032778	0.772336	0.771257	0.762955
			fig3.n
			H1299			shCtrl			shFUCA2
				0		1.00002	1	1	1.00002	1.00072	1.0003
				1		0.280036	0.251881	0.290092	1.04664	1.01831	1.01061
				2		0.248559	0.222863	0.27898	0.92631	1.01986	0.982552
				3		0.1678	0.130801	0.142233	0.782065	0.816308	0.766812
				4		0.176187	0.135689	0.166255	0.576068	0.657228	0.556113
				5		0.144443	0.111125	0.144523	0.514001	0.61633	0.473845

## Sheet: figS3
	figS3.d
	A549	shCtrl+shCtrl			shFUCA2-1+shCtrl			shCtrl+shFUT1-1			shCtrl+shFUT1-2			shFUCA2-1+shFUT1-1			shFUCA2-1+shFUT1-2
		3	3	2	80	83	78	3	3	4	2	5	3	80	77	85	78	80	88
		shCtrl+shCtrl			shFUCA2-1+shCtrl			shCtrl+shFUT2-1			shCtrl+shFUT2-2			shFUCA2-1+shFUT2-1			shFUCA2-1+shFUT2-2
		2	3	2	85	88	81	2	3	2	2	2	1	88	83	82	88	86	84
		shCtrl+shCtrl			shFUCA2-1+shCtrl			shCtrl+shFUT8-1			shCtrl+shFUT8-2			shFUCA2-1+shFUT8-1			shFUCA2-1+shFUT8-2
		2	3	5	55	60	63	2	2	4	2	3	4	43	47	41	46	37	43
	figS3.e
	H1299	shCtrl+shCtrl			shFUCA2-1+shCtrl			shCtrl+shFUT1-1			shCtrl+shFUT1-2			shFUCA2-1+shFUT1-1			shFUCA2-1+shFUT1-2
		3	2	5	76	66	69	5	3	2	5	5	3	66	77	72	70	63	66
		shCtrl+shCtrl			shFUCA2-1+shCtrl			shCtrl+shFUT2-1			shCtrl+shFUT2-2			shFUCA2-1+shFUT2-1			shFUCA2-1+shFUT2-2
		2	5	3	80	78	70	4	7	3	3	4	4	85	72	75	88	83	74
		shCtrl+shCtrl			shFUCA2-1+shCtrl			shCtrl+shFUT8-1			shCtrl+shFUT8-2			shFUCA2-1+shFUT8-1			shFUCA2-1+shFUT8-2
		2	5	3	89	88	78	3	3	5	4	6	2	50	42	55	41	47	48

## Sheet: fig4
fig4.a
A549			pLVX-Vector						pLVX-Vector+shFUCA2						pLVX-FUCA2(r)+shFUCA2						pLVX-Vector+shFUCA2+Re-FUCA2						pLVX-FUCA2(r)+shFUCA2+anti-FUCA2
	1		1.00059	1.01454	0.969861	0.968978	1.07864	0.967389	0.944038	1.06678	0.97059	1.02005	0.978783	1.01975	0.912194	1.00902	1.13329	1.00245	0.968433	0.974617	1.06059	0.955694	0.945785	0.992937	1.00353	1.04146	0.857521	1.063	1.22614	0.990315	0.971615	0.921898
	2		2.83038	2.75383	2.48364	2.75144	2.59277	2.83197	1.36781	1.37668	1.20349	1.25857	1.29384	1.32366	1.45612	1.53193	1.67267	1.64092	1.50303	1.55825	1.18599	1.17198	1.14362	1.10877	1.10843	1.13371	1.47598	1.4936	1.74961	1.6118	1.48489	1.52194
	3		4.20915	3.93392	3.82876	3.88598	4.08597	3.7	1.49913	1.40126	1.37577	1.3496	1.4354	1.48479	2.22308	2.37956	2.13297	2.07089	2.19018	2.29002	1.47369	1.40125	1.3992	1.55342	1.58451	1.46446	2.19425	2.42732	2.35827	2.28889	2.29272
	4		5.72884	5.32622	5.04886	5.05681	5.22554	5.88354	1.55307	1.43973	1.47295	1.64365	1.51574	1.607	3.21719	3.10018	2.83728	2.99176	2.77034	2.9437	1.70626	1.89032	1.69123	1.72528	1.67187	1.86708	3.15243	3.34412	3.13725	3.32201	2.97393	3.33284
	5		6.23664	5.63984	5.79374	6.03111	5.7246	6.54368	2.18167	2.11771	1.85849	2.30821	2.09905	2.42905	3.78647	4.27452	4.26193	4.207	3.95039	4.15808	2.63826	2.30307	2.51287	2.48929	2.54669	2.72061	4.36142	3.98909	4.65544	4.1947	3.87307	4.32596
H1299			pLVX-Vector						pLVX-Vector+shFUCA2						pLVX-FUCA2(r)+shFUCA2						pLVX-Vector+shFUCA2+Re-FUCA2						pLVX-FUCA2(r)+shFUCA2+anti-FUCA2
	1		1.00178	1.0516	1.0516	0.96598	0.941794	0.987264	0.963184	1.01114	0.960544	1.00499	1.00411	1.05603	0.908378	0.991001	0.994756	1.01729	1.05203	1.03654	0.892059	1.06548	1.08739	1.03581	0.948082	1.00796	0.926913	0.93864	1.04417	0.997385	1.03754	1.05933
	2		2.58943	2.64981	2.70894	2.98946	2.92343	3.0819	2.10027	1.85613	2.3281	1.84583	1.62402	1.90256	2.57233	2.67791	2.48018	2.56745	2.52534	2.53877	2.38952	1.99068	1.99577	2.16877	2.14057	2.16375	2.54736	2.55586	2.32761	2.46502	2.45967	2.50508
	3		5.76309	5.38737	6.25106	5.94664	5.84022	6.12913	3.17304	2.93431	3.33543	2.94799	3.38735	3.52771	4.70009	4.59259	4.55504	4.4372	4.46396	4.57147	2.8403	2.9492	3.2645	3.37419	3.55428	3.36606	4.56579	4.62586	4.35572	4.43172	4.69625	4.32963
	4		9.24236	9.17428	8.87522	9.39231	9.56922	9.47647	4.49431	4.97492	4.53398	4.4953	5.38053	4.88095	7.4933	7.38016	7.15811	7.01634	7.31585	7.33979	4.30148	4.81797	4.51113	4.19004	4.31489	4.91184	7.74183	7.36501	7.54269	7.16071	7.70633	7.48439
	5		12.2227	11.769	12.1501	11.026	11.8149	12.2941	5.94709	4.9648	5.97081	5.99104	5.66055	5.54135	9.3092	9.42703	9.19136	9.5181	9.30826	9.42703	5.24082	5.50489	5.69189	4.79905	5.41381	4.83865	9.64148	8.93902	9.61428	9.20912	9.35413	9.78941
fig4.f
A549	shCtrl+shCtrl			shFUCA2-1+shCtrl			shCtrl+shFUT3-1			shCtrl+shFUT3-2			shFUCA2-1+shFUT3-1			shFUCA2-1+shFUT3-2
	2	3	3	95	92	90	3	2	4	3	1	3	35	30	33	20	27	26
fig4.g
H1299	shCtrl+shCtrl			shFUCA2-1+shCtrl			shCtrl+shFUT3-1			shCtrl+shFUT8-1			shFUCA2-1+shFUT3-1			shFUCA2-1+shFUT3-2
	2	3	2	75	82	70	3	3	4	3	4	3	31	28	34	15	25	23
fig4.h
A549	shCtrl+shCtrl			shFUCA2-1+shCtrl			shCtrl+shFUT3-1			shCtrl+shFUT8-1			shFUCA2-1+shFUT3-1			shFUCA2-1+shFUT3-2
	0.971214	0.980441	1.04835	2.31937	2.7039	2.86163	0.879257	1.02234	1.07247	0.802887	0.875783	0.91975	1.70505	1.8464	1.93197	1.37521	1.43291	1.5587
fig4.i
H1299	shCtrl+shCtrl			shFUCA2-1+shCtrl			shCtrl+shFUT3-1			shCtrl+shFUT8-1			shFUCA2-1+shFUT3-1			shFUCA2-1+shFUT3-2
	0.946772	1.07354	0.97969	3.2868	3.58017	3.32143	0.849253	1.14764	0.908745	0.597684	0.700559	0.654365	1.49036	1.51997	1.54974	1.39639	1.31694	1.41832
		fig4.j
		A549			shCtrl+shCtrl			shFUCA2-1+shCtrl			shFUCA2-1+shFUT3-1			shFUCA2-1+shFUT3-2
			0		1	1.00074	1	1	1	1	1	1	1	1	1	1
			5		0.871837	0.816612	0.8605	1.07307	1.0186	1.03797	0.94224	0.849118	0.969029	0.933884	0.926279	0.96431
			10		0.677879	0.631757	0.673072	0.953866	0.959002	0.890775	0.906151	0.77684	0.84949	0.806151	0.87684	0.84949
			20		0.495341	0.439028	0.480035	0.8672	0.874278	0.891777	0.687985	0.593658	0.670301	0.586513	0.621326	0.646389
			40		0.372753	0.346062	0.381154	0.723477	0.793784	0.733625	0.557133	0.510918	0.572834	0.431966	0.452596	0.483751
			60		0.268298	0.244802	0.270703	0.728875	0.860177	0.749511	0.362079	0.399637	0.360384	0.404348	0.442686	0.477403
		fig4.k
		H1299			shCtrl+shCtrl			shFUCA2-1+shCtrl			shFUCA2-1+shFUT3-1			shFUCA2-1+shFUT3-2
			0		1	1	0.999999	1	1	1	1	1	1	1	1	1
			2		0.486823	0.485913	0.499081	1.00063	1.01798	1.02043	0.856143	0.827714	0.810442	0.609895	0.58598	0.557524
			4		0.19891	0.190641	0.192486	0.884949	0.935634	0.890577	0.697044	0.680821	0.725749	0.419961	0.411804	0.428465
			6		0.078748	0.082072	0.085277	0.835287	0.783045	0.793399	0.483619	0.460562	0.515551	0.340136	0.305382	0.33781
			8		0.090191	0.097837	0.0900749	0.76526	0.75003	0.818029	0.327266	0.306378	0.340015	0.197473	0.186112	0.179999

## Sheet: figS4
	figS4.f
	A549	AKT WT+shCtrl			AKT WT+shFUCA2			AKT S473D+shCtrl			AKT S473D+shFUCA2
		2	1	3	78	88	85	12	10	9	21	15	18
	A549	AKT WT+shCtrl			AKT WT+shFUCA2			AKT S473D+shCtrl			AKT S473D+shFUCA2
		1	1	2	80	83	88	9	10	8	13	15	19
	figS4.g
	H1299	AKT WT+shCtrl			AKT WT+shFUCA2			AKT S473D+shCtrl			AKT S473D+shFUCA2
		3	1	3	65	72	77	9	9	10	18	15	20
	H1299	AKT WT+shCtrl			AKT WT+shFUCA2			AKT S473D+shCtrl			AKT S473D+shFUCA2
		3	3	4	69	72	68	6	9	10	13	11	15

## Sheet: fig5
	fig5.h
	A549		shCtrl			shFUCA2
		DMSO	3	4	5	50	55	63
		MK-2206	66	58	62	60	66	64
	fig5.i
	H1299		shCtrl			shFUCA2
		DMSO	3	4	4	53	53	48
		MK-2206	55	61	59	57	62	59

## Sheet: figS5
	figS5.f
	A549	shCtrl			shERBB3-1			shERBB3-2
		3	3	4	78	85	70	85	80	77
	H1299	shCtrl			shERBB3-1			shERBB3-2
		4	5	4	65	61	70	85	83	80
figS5 k
shCtrl			shFUCA2			shFUCA2+shFUT3
10.931	14.2831	15.0728	22.7574	30.318	22.4039	0	0	0
shCtrl			shFUCA2			shFUCA2+shFUT3
1.64858	0.825709	0.825709	2.60982	3.51153	3.51153	0	0	0
figS5.n
H2126	shCtrl			pLVX-FUT3			pLVX-FUT3+pLVX-FUCA2
	3	4	4	33	28	20	5
figS5.o
NCI-H2126		Vector			oeFUT3
	0	0.346	0.344	0.338	0.346	0.356	0.338
	24	0.578	0.576	0.55	0.602	0.644	0.664
	48	1.108	1.084	1.122	0.956	1.032	1.226
	72	1.686	1.984	1.682	1.374	1.508	1.806
	96	2.478	2.58	2.402	2.378	2.258	2.404
								2	4
								oeFUT3+oeFUCA2
								0.346	0.354	0.368
								0.778	0.664	0.786
								1.454	1.552	1.58
								2.576	2.414	2.482
								3.108	3.094	3.296

## Sheet: fig6
	fig6.c
	A549			shCtrl			shFUCA2
		shCtrl		4	3	3	82	85	85
		shErbB3		88	83	82	85	88	85
	fig6.d
	H1299			shCtrl			shFUCA2
		shCtrl		5	5	4	65	58	61
		shErbB3		66	58	60	63	55	65
	fig6.m
		Normal			Tumor
	1	0.233261	0.268119	0.284551	0.846543	0.858434	0.887728
	2	0.446316	0.470275	0.488081	0.837531	0.887237	0.869582
	3	0.289291	0.315774	0.271873	1.12435	1.11046	1.14469
	4	0.552977	0.532781	0.539301	0.329332	0.36429	0.391344
	5	0.298694	0.317303	0.321198	0.789478	0.754767	0.811805
	6	0.828308	0.806468	0.856028	0.472287	0.42274	0.510369
	7	0.667582	0.593816	0.652567	1.38424	1.45146	1.45598
	fig6.k
A549	ERBB3 WT+shCtrl			ERBB3 WT+shFUCA2			ERBB3 N418Q+shCtrl			ERBB3 N418Q+shFUCA2
	5	5	6	73	65	68	5	7	6	12	17	18
H1299	ERBB3 WT+shCtrl			ERBB3 WT+shFUCA2			ERBB3 N418Q+shCtrl			ERBB3 N418Q+shFUCA2
	8	6	5	70	72	75	7	8	8	18	15	19
	fig6.n
	FUCA2	p-AKT			FUCA2	p-ERBB3			FUCA2	p27			FUCA2	p53
	2.65415	3.14658			2.65415	0.157744			2.65415	5.99286			2.65415	6.42146
	4.97837	8.2419			4.97837	2.08238			4.97837	3.07473			4.97837	4.04943
	2.13849	6.46365			2.13849	1.31738			2.13849	5.52883			2.13849	7.99502
	5.58153	12.2914			5.58153	6.52157			5.58153	0.774715			5.58153	3.05116
	1.97434	8.01904			1.97434	1.33406			1.97434	8.98276			1.97434	8.34346
	7.89187	14.6704			7.89187	6.12701			7.89187	4.71264			7.89187	2.82484
	5.37235	9.72251			5.37235	3.75292			5.37235	5.25306			5.37235	3.89365
	2.27487	7.50557			2.27487	1.62559			2.27487	6.88562			2.27487	7.06658
	2.15845	7.00933			2.15845	1.27511			2.15845	5.74431			2.15845	9.97017
	6.71522	12.4921			6.71522	10.8422			6.71522	4.00785			6.71522	2.07812
	8.85992	7.7386			8.85992	2.05737			8.85992	5.00357			8.85992	10.8875
	4.69768	2.38903			4.69768	2.61118			4.69768	10.7255			4.69768	14.3163
	7.77852	6.07884			7.77852	0.821562			7.77852	7.17663			7.77852	7.86143
	10.9829	13.8047			10.9829	7.40235			10.9829	3.66742			10.9829	4.12014

## Sheet: figS6
figS6.a
FUCA2		Normal			Tumor
	1#	0.233261	0.268119	0.284551	0.846543	0.858434	0.887728
	2#	0.446316	0.470275	0.488081	0.837531	0.887237	0.869582
	3#	0.289291	0.315774	0.271873	1.12435	1.11046	1.14469
	4#	0.552977	0.532781	0.539301	0.329332	0.36429	0.391344
	5#	0.298694	0.317303	0.321198	0.789478	0.754767	0.811805
	6#	0.828308	0.806468	0.856028	0.472287	0.42274	0.510369
	7#	0.667582	0.593816	0.652567	1.38424	1.45146	1.45598
AKT		Normal			Tumor
	1#	0.822963	0.838678	0.888601	1.08237	1.03604	1.18248
	2#	0.991264	0.957748	0.995843	1.25787	1.22442	1.1565
	3#	1.22805	1.24164	1.26774	1.16597	1.1926	1.19001
	4#	1.39285	1.44516	1.47903	1.49908	1.51538	1.56774
	5#	1.2183	1.34411	1.28765	1.06631	1.09408	1.01205
	6#	1.09955	1.20243	1.17132	1.05816	1.15442	1.17835
	7#	0.911926	0.881866	0.928332	0.797357	0.834614	0.893182
ERBB3		Normal			Tumor
	1#	0.56951	0.64748	0.622874	0.405516	0.460114	0.433339
	2#	0.594953	0.701061	0.68331	0.499034	0.605149	0.588785
	3#	0.679841	0.781588	0.770167	0.890313	0.971637	0.930739
	4#	0.626372	0.675989	0.647757	1.18957	1.37226	1.32769
	5#	1.25647	1.4096	1.31942	0.434062	0.486748	0.435968
	6#	0.568098	0.62803	0.643997	1.22099	1.22062	1.4555
	7#	0.150509	0.198309	0.178392	0.150125	0.206351	0.176072
p53		Normal			Tumor
	1#	0.806292	0.787991	0.783042	0.612211	0.577756	0.592522
	2#	1.05162	1.02889	1.03788	0.448531	0.424284	0.431861
	3#	0.92381	0.940437	0.958023	0.379641	0.369645	0.384295
	4#	0.565565	0.526787	0.517834	1.02303	0.987309	0.92694
	5#	1.01991	1.10593	1.04008	0.540175	0.500826	0.53357
	6#	1.44417	1.50962	1.59256	1.74406	1.60144	1.67943
	7#	1.12893	1.09773	1.05227	0.797484	0.847285	0.715066
p27		Normal			Tumor
	1#	0.752476	0.849371	0.875822	0.581044	0.629529	0.626567
	2#	0.786239	0.80391	0.789514	0.152973	0.156514	0.154196
	3#	1.04878	1.03818	1.11338	0.741493	0.786558	0.830844
	4#	0.908276	0.968269	1.00756	0.953398	1.04644	1.05663
	5#	0.79492	0.876114	0.984569	0.610342	0.668652	0.612131
	6#	0.728448	0.812143	0.781322	1.30662	1.29241	1.28157
	7#	0.821574	0.930992	0.813253	0.545765	0.623228	0.602891
p-AKT		Normal			Tumor
	1#	0.395091	0.397495	0.387197	1.23593	1.22662	1.2027
	2#	1.06138	1.09064	1.02056	2.17655	2.01275	2.08824
	3#	1.19996	1.24787	1.1131	1.90419	1.82931	1.79098
	4#	1.41223	1.3738	1.25252	1.23135	1.1758	1.20264
	5#	1.14988	1.10466	1.20347	1.52221	1.34727	1.34109
	6#	1.22332	1.1555	1.22612	0.412864	0.382795	0.413196
	7#	0.6959	0.72164	0.763763	1.3634	1.40519	1.37658
p-ERBB3		Normal			Tumor
	1#	0.019807	0.014366	0.016583	0.312268	0.255007	0.253957
	2#	0.187341	0.393612	0.387868	1.21295	1.00916	1.00471
	3#	0.177493	0.287451	0.279615	0.795278	0.63896	0.640955
	4#	0.545123	0.686326	0.452947	0.278767	0.347867	0.346017
	5#	0.176455	0.157703	0.148337	1.43612	1.40725	1.41095
	6#	0.344007	0.291481	0.262252	0.318103	0.257548	0.258522
	7#	0.094052	0.096213	0.105199	0.748631	0.631023	0.634318

[truncated: 5 more sheets: fig7, figS7, figS8, figS9, figS10]
